# Supplementary material for: Effects of long-term elevated temperature on covering, sheltering and righting behaviors of the sea urchin Strongylocentrotus intermedius
Source: PeerJ. 2017 Mar 22;5:e3122. doi: 10.7717/peerj.3122 (PMC5364920; doi:10.7717/peerj.3122)
Supplement: Data S1 [file peerj-05-3122-s001.xls]

## Sheet: covering
Covering
Time to first covering
	No.		first time（s）			No.		first time（s）
L1	1	1	65		H1	1	2	98
	2	1	71			2	2	107
	3	1	76			3	2	111
	4	1	83			4	2	151
	5	1	102			5	2	193
L2	1	1	64		H2	1	2	100
	2	1	65			2	2	120
	3	1	71			3	2	122
	4	1	74			4	2	137
	5	1	77			5	2	155
L3	1	1	29		H3	1	2	122
	2	1	48			2	2	130
	3	1	53			3	2	130
	4	1	59			4	2	150
	5	1	68			5	2	160
Number of shells used for covering
		No.		Number			No.		Number
	L1	1	1	1		H1	1	2	0
		2	1	5			2	2	0
		3	1	5			3	2	0
		4	1	8			4	2	1
		5	1	6			5	2	0
		6	1	0			6	2	8
		7	1	7			7	2	10
		8	1	1			8	2	12
		9	1	5			9	2	4
		10	1	8			10	2	0
		11	1	6			11	2	10
		12	1	7			12	2	6
		13	1	8			13	2	2
		14	1	10			14	2	5
		15	1	6			15	2	1
		16	1	5			16	2	6
		17	1	10			17	2	1
		18	1	10			18	2	10
		19	1	1			19	2	0
		20	1	9			20	2	5
	L2	1	1	2		H2	1	2	0
		2	1	7			2	2	0
		3	1	5			3	2	0
		4	1	5			4	2	0
		5	1	6			5	2	0
		6	1	7			6	2	0
		7	1	3			7	2	4
		8	1	1			8	2	0
		9	1	7			9	2	1
		10	1	11			10	2	1
		11	1	12			11	2	2
		12	1	14			12	2	2
		13	1	10			13	2	0
		14	1	10			14	2	2
		15	1	5			15	2	4
		16	1	11			16	2	2
		17	1	2			17	2	0
		18	1	8			18	2	0
		19	1	6			19	2	1
		20	1	9			20	2	11
	L3	1	1	0		H3	1	2	0
		2	1	2			2	2	0
		3	1	8			3	2	1
		4	1	3			4	2	0
		5	1	6			5	2	1
		6	1	7			6	2	1
		7	1	12			7	2	0
		8	1	6			8	2	0
		9	1	9			9	2	1
		10	1	4			10	2	1
		11	1	7			11	2	0
		12	1	4			12	2	0
		13	1	14			13	2	2
		14	1	4			14	2	3
		15	1	5			15	2	3
		16	1	8			16	2	4
		17	1	6			17	2	2
		18	1	9			18	2	4
		19	1	9			19	2	5
		20	1	4			20	2	9
	Number of covered sea urchins
	L1	1	19		H1	2	14
	L2	1	20		H2	2	10
	L3	1	19		H3	2	13

## Sheet: Righting
	L	Beginning time	Ending time	Righting time
1	1	1	/	/
2	1	3	145	142
3	1	5	157	152
4	1	7	558	551
5	1	9	399	390
6	1	11	377	366
7	1	13	214	201
8	1	14	262	248
9	1	16	261	245
10	1	18	342	324
11	1	1	103	102
12	1	3	53	50
13	1	5	78	73
14	1	6	45	39
15	1	8	75	67
16	1	10	559	549
17	1	11	/	/
18	1	13	74	61
19	1	15	162	147
20	1	17	392	375
21	1	1	122	121
22	1	3	136	133
23	1	4	/	/
24	1	6	/	/
25	1	8	65	57
26	1	9	/	/
27	1	7	/	/
28	1	12	/	/
29	1	14	106	92
30	1	16	99	83
31	1	1	64	63
32	1	3	57	54
33	1	5	123	118
34	1	7	109	102
35	1	9	72	63
36	1	10	408	398
37	1	12	94	82
38	1	14	80	66
39	1	16	100	84
40	1	17	375	358
	H	Beginning time	Ending time	Righting time
1	2	1	63	62
2	2	4	64	60
3	2	6	71	65
4	2	9	114	105
5	2	11	/	/
6	2	13	409	396
7	2	16	553	537
8	2	19	401	382
9	2	21	147	126
10	2	23	278	255
11	2	4	/	/
12	2	6	53	47
13	2	8	135	127
14	2	10	93	83
15	2	12	134	122
16	2	14	109	95
17	2	16	83	67
18	2	18	294	276
19	2	20	223	203
20	2	22	124	102
21	2	2	163	161
22	2	4	112	108
23	2	7	269	262
24	2	11	132	121
25	2	14	247	233
26	2	16	259	243
27	2	18	82	64
28	2	19	430	411
29	2	21	164	143
30	2	23	154	131
31	2	1	207	206
32	2	3	239	236
33	2	5	77	72
34	2	8	131	123
35	2	10	54	44
36	2	11	488	477
37	2	13	150	137
38	2	15	269	254
39	2	17	87	70
40	2	19	/	/

## Sheet: Shltering
Sheltering behavior
		Time (min)		Number of sheltered urchins			Time (min)		Number of sheltered urchins
	L1	1	1	0		H1	1	2	3
		2	1	1			2	2	5
		3	1	1			3	2	7
		4	1	4			4	2	10
		5	1	7			5	2	12
		6	1	8			6	2	15
		7	1	10			7	2	15
		8	1	11			8	2	16
		9	1	11			9	2	16
		10	1	11			10	2	17
		15	1	13			15	2	19
		20	1	13			20	2	20
		25	1	16			25	2	18
		30	1	19			30	2	20
	L2	1	1	0		H2	1	2	1
		2	1	0			2	2	4
		3	1	0			3	2	6
		4	1	1			4	2	7
		5	1	2			5	2	8
		6	1	3			6	2	12
		7	1	6			7	2	14
		8	1	6			8	2	17
		9	1	6			9	2	18
		10	1	7			10	2	18
		15	1	12			15	2	19
		20	1	14			20	2	19
		25	1	16			25	2	20
		30	1	16			30	2	20
	L3	1	1	0		H3	1	2	2
		2	1	1			2	2	4
		3	1	1			3	2	6
		4	1	3			4	2	8
		5	1	3			5	2	13
		6	1	5			6	2	14
		7	1	5			7	2	15
		8	1	8			8	2	15
		9	1	8			9	2	16
		10	1	9			10	2	16
		15	1	12			15	2	17
		20	1	17			20	2	18
		25	1	17			25	2	19
		30	1	20			30	2	18
	L4	1	1	0		H4	1	2	3
		2	1	0			2	2	5
		3	1	1			3	2	6
		4	1	1			4	2	6
		5	1	3			5	2	7
		6	1	4			6	2	8
		7	1	6			7	2	10
		8	1	7			8	2	12
		9	1	7			9	2	14
		10	1	10			10	2	15
		15	1	14			15	2	19
		20	1	15			20	2	20
		25	1	16			25	2	20
		30	1	17			30	2	20

## Sheet: Body size
		No.		TD	TH	BW				No.		TD	TH	BW
Covering	L1	1	1	30.22	14.81	12.78		Covering	H1	1	2	30.25	14.35	11.46
		2	1	30	14.65	12.14				2	2	28.25	14.34	10.02
		3	1	28.64	13.92	9.49				3	2	30.24	15.43	12.57
		4	1	30.13	14.64	11.36				4	2	32.29	15.59	12.61
		5	1	31.43	14.27	10.69				5	2	28.54	15.43	9.91
		6	1	29.75	14.88	11.36				6	2	31.07	13.23	11.97
		7	1	32.46	16.4	14.24				7	2	27.71	12.43	8.7
		8	1	29.71	13.63	11.31				8	2	30.8	15.02	11.28
		9	1	28.64	13.42	9.27				9	2	30.88	13.9	11.31
		10	1	30.01	13.73	10.87				10	2	31.76	16.51	13.4
		11	1	32.35	14.29	12.82				11	2	30.79	15	10.34
		12	1	32.2	16.1	14.93				12	2	31.09	14.78	12.95
		13	1	29.35	13.83	10.89				13	2	33.31	18.22	15.66
		14	1	30.38	14.39	11.71				14	2	30.13	15.49	10.33
		15	1	32.35	14.6	13.13				15	2	28.11	15.68	9.37
		16	1	31.82	15.64	13.7				16	2	28.53	14.54	9.86
		17	1	35.1	18.53	16.11				17	2	27.55	13.95	8.56
		18	1	32.86	16.32	14.93				18	2	30.48	15.27	11.86
		19	1	30.47	14.58	11.05				19	2	28.64	13.6	10.51
		20	1	34	17.39	16.39				20	2	35.46	16.54	17.53
	L2	21	1	34.16	14.88	14.56			H2	21	2	30.94	16.11	12.55
		22	1	32.56	15.74	13.46				22	2	33.7	14.72	14.33
		23	1	28.21	11.22	8.11				23	2	30.4	15.39	11.43
		24	1	28.36	13.83	10.9				24	2	31.3	16.65	13.32
		25	1	29.69	12.75	10.95				25	2	35.19	17.86	15.71
		26	1	31.89	14.19	13.04				26	2	33.48	16.78	14.08
		27	1	23.54	10.44	5.86				27	2	30.02	15.72	10.45
		28	1	31.05	14.19	12.06				28	2	31.11	15.17	12.07
		29	1	27.95	12.88	9.23				29	2	31.22	16.16	12.34
		30	1	32	15.63	14.85				30	2	33.8	17.93	16.05
		31	1	30.98	16.11	14.08				31	2	29.62	13.3	13.38
		32	1	33.26	14.16	14.61				32	2	32.01	15.44	13.75
		33	1	29.02	14.24	10.99				33	2	27.62	15.38	9.32
		34	1	30.13	14.5	11.33				34	2	31.49	16.32	13.89
		35	1	27.22	13.15	9.19				35	2	32.46	17.03	15.35
		36	1	34.03	15.18	14.11				36	2	31.55	15.93	13.33
		37	1	27.21	12.24	8.59				37	2	32.43	16.35	14.85
		38	1	29.97	14.24	10.77				38	2	30.08	15.16	12.19
		39	1	31.04	15.13	12.56				39	2	30	15.78	12.36
		40	1	31.28	13.73	12.46				40	2	30.96	15.25	11.99
	L3	1	1	39.04	16.92	22.68			H3	1	2	31.03	14.4	11.11
		2	1	27.55	12.66	9.2				2	2	35.08	17.19	17.68
		3	1	33.69	15.08	15.22				3	2	28.97	15.15	10.22
		4	1	27.22	12.25	8.01				4	2	33.66	16.71	16.19
		5	1	28.56	12.07	9.77				5	2	28.36	14.46	10.58
		6	1	30.43	13.7	10.9				6	2	32.24	14.82	12.26
		7	1	31.11	16.09	13.95				7	2	31.46	17.3	13.93
		8	1	34.17	15.49	16.02				8	2	34.23	15.96	15.52
		9	1	34.84	15.29	17.04				9	2	32.92	16.51	14.36
		10	1	29.27	13.81	10.62				10	2	30.56	13.99	12
		11	1	32.38	15.42	14.49				11	2	29.83	16.73	11.93
		12	1	28.09	12.32	8.99				12	2	32.07	15.81	12.84
		13	1	32.53	13.51	13.11				13	2	30.34	15.05	11.28
		14	1	29.73	13.16	10.39				14	2	31.35	14.29	11.58
		15	1	25.75	12.05	7.63				15	2	29.01	14.21	10.71
		16	1	28.7	14.64	11.19				16	2	33.18	14.94	15.37
		17	1	26.82	13.45	9.23				17	2	28.6	14.32	9.82
		18	1	24.51	10.57	6.33				18	2	35.08	16.44	16.75
		19	1	29.29	12.77	11.01				19	2	27.01	12.9	8
		20	1	27.52	12.15	8.71				20	2	31.47	14.04	11.73
Righting	L	1	1	28.94	13.77	10.95		Righting	H	1	2	26.62	12.88	7.83
		2	1	31.58	14.22	13.09				2	2	29.98	15.78	11.57
		3	1	32.21	13.87	13.03				3	2	26.47	12.92	7.97
		4	1	30.93	14.35	12.6				4	2	29.48	14.52	10.88
		5	1	27.9	13.03	9.81				5	2	28.62	13.79	10.19
		6	1	32.67	16.62	16.45				6	2	35.03	17.25	19.77
		7	1	28.35	12.49	9.46				7	2	28.61	14.42	11.02
		8	1	25.37	12.35	7.79				8	2	30.41	14.82	12.23
		9	1	29.39	12.48	11.53				9	2	32.26	15.38	13.02
		10	1	31.29	13.61	12.78				10	2	32.57	15.45	13.47
		11	1	28.88	14.02	11.7				11	2	30.41	13.21	10.93
		12	1	32.88	13.69	14.14				12	2	30.58	13.93	11.71
		13	1	30.01	13.9	11.64				13	2	31.81	14.51	14.94
		14	1	32.57	15.02	14.09				14	2	30.32	14.22	11.63
		15	1	29.13	13.79	10.75				15	2	31.92	13.61	10.92
		16	1	31.5	14.55	12.74				16	2	29.05	13.3	10.89
		17	1	33.64	14.41	14.75				17	2	31.48	14.3	13.05
		18	1	32.19	14.2	13.18				18	2	31.7	16.57	13.9
		19	1	31.16	13.31	12.14				19	2	33.16	14.57	14.24
		20	1	31.2	13.45	11.87				20	2	24.03	11.27	5.79
		21	1	30.05	13.02	10.77				21	2	30.61	14.45	11.5
		22	1	27.69	12.62	8.4				22	2	27.92	12.57	15.77
		23	1	27.67	12.28	9.11				23	2	25.59	12.91	8.22
		24	1	30.51	14.63	12.66				24	2	34.19	16.14	16.5
		25	1	28.43	12.84	9.97				25	2	33.47	15.17	15.3
		26	1	26.96	13.69	8.66				26	2	33.03	14.06	13.95
		27	1	37.09	17.41	20.2				27	2	32.04	14.44	13.6
		28	1	32.03	15.4	14.52				28	2	36.72	15.23	19.51
		29	1	32.46	15.86	13.64				29	2	33.68	15.65	15.94
		30	1	28.44	13.37	9.64				30	2	30.559	15.41	12.17
		31	1	28.9	13.69	11				31	2	32.05	14.93	14.58
		32	1	30.38	13.84	12.59				32	2	31.4	15.26	13.21
		33	1	30.04	14.4	11.68				33	2	25.71	12.78	7.35
		34	1	32.01	14.69	13.69				34	2	32.52	16.4	15.7
		35	1	31.15	13.77	12.35				35	2	29.49	13.76	11.04
		36	1	33.5	14.2	13.62				36	2	31.76	15.28	14.87
		37	1	32.48	15.16	14.92				37	2	26.85	14.93	9.17
		38	1	35.13	16.62	18.91				38	2	29.66	15.08	15.28
		39	1	28.45	13.85	10.12				39	2	28.7	13.43	9.26
		40	1	29	14.22	10.81				40	2	33.49	15.75	14.39
Sheltering	L1	1	1	30.78	15.09	12.46		Sheltering	H1	1	2	29.91	14.19	10.04
		2	1	29.36	14.62	10.17				2	2	32.52	15.9	15
		3	1	27.81	14.32	9.69				3	2	32.16	15.69	13.8
		4	1	26.82	13.44	7.82				4	2	34.3	13.97	9.05
		5	1	28.84	14.28	10.88				5	2	28.33	13.8	9.93
		6	1	30.59	14.59	12.66				6	2	27.9	15.23	9.17
		7	1	29.36	14.78	11.43				7	2	26.38	14.1	8.35
		8	1	34.08	16.42	16.68				8	2	30.41	15.79	12.35
		9	1	31.78	14.56	13.06				9	2	27.17	13.52	8.63
		10	1	30.16	15.39	11.66				10	2	31.05	15.65	12.49
		11	1	30.57	16.97	13.38				11	2	27.27	14.05	8.69
		12	1	35.4	15.24	14.28				12	2	30.64	13.59	11.35
		13	1	29.57	14.38	8.68				13	2	27.93	13.08	9.08
		14	1	27.85	12.67	9.32				14	2	31.19	15.24	11.6
		15	1	30.08	14.94	12.06				15	2	32	15.61	12.84
		16	1	27.48	13.02	9.19				16	2	31.67	16.02	13.32
		17	1	30	15.56	11.72				17	2	31.07	15.61	12.11
		18	1	29.32	14.52	11.02				18	2	33.59	15.52	15.6
		19	1	31.18	16	12.49				19	2	29.34	14.08	10.21
		20	1	29.49	14.23	11.46				20	2	26.91	13.42	8.18
	L2	1	1	32.06	15.93	13.06			H2	1	2	29.06	13.73	10.02
		2	1	32.43	14.91	14.14				2	2	31.12	14.57	13.17
		3	1	31.04	16.16	13.89				3	2	28.96	15.58	11.91
		4	1	28.97	13.98	10.74				4	2	27.22	14.09	8.74
		5	1	25.8	12.87	6.94				5	2	34.3	16.53	15.83
		6	1	31.14	15.44	13.37				6	2	29.18	15.58	12.28
		7	1	32.68	17.38	16.14				7	2	29.62	14.54	11.11
		8	1	27.96	12.1	9.38				8	2	27.96	13.67	8.75
		9	1	30.11	14.92	11.22				9	2	26.09	12.81	8.01
		10	1	27.52	14.7	8.96				10	2	32.15	14.28	13.3
		11	1	30.89	14.5	12.5				11	2	27.9	13.71	10.14
		12	1	30.2	14.28	10.51				12	2	28.1	13.45	10.04
		13	1	29.73	14.6	10.64				13	2	28.7	15.47	10.54
		14	1	33.53	16	14.8				14	2	27.06	14.48	8.93
		15	1	32.65	16.04	14.22				15	2	30.62	15.42	10.89
		16	1	28.51	14.68	8.68				16	2	28.61	14.85	10.83
		17	1	29.94	14.09	10.25				17	2	28.53	13.91	11.53
		18	1	25.53	13.82	7.76				18	2	30.89	15.92	12.25
		19	1	29.5	14.04	10				19	2	27.88	14.67	8.92
		20	1	30.61	15.41	12.21				20	2	33.61	15.37	15.94
	L3	1	1	26.62	11.73	6.84			H3	1	2	33.65	10.58	15.61
		2	1	32.84	13.83	14.77				2	2	29.94	16.39	12.17
		3	1	32.36	13.77	13.71				3	2	32.25	16	12.98
		4	1	27.46	13.17	8.83				4	2	34.37	17.86	16.04
		5	1	31.08	15.07	12.94				5	2	33.4	15.17	12.62
		6	1	28.85	14.14	9.24				6	2	25.63	14.22	8.05
		7	1	29.68	16.03	11.18				7	2	30.29	14.88	10.55
		8	1	30.16	13.09	11.19				8	2	31.88	16.34	13.41
		9	1	25.22	12.93	6.59				9	2	29.88	15.7	10.14
		10	1	30.23	14.93	12				10	2	30.04	15.12	10.79
		11	1	31.73	14.62	12.08				11	2	30.65	16.55	11.99
		12	1	29.3	13.72	10.61				12	2	28.14	15.14	10.74
		13	1	27.86	13.45	15.67				13	2	27.39	17.44	8.95
		14	1	28.34	14.29	9.13				14	2	27.93	14.03	9.6
		15	1	28.86	13.56	9.34				15	2	30.6	16.21	13.46
		16	1	30.19	14.88	13.33				16	2	29.05	15.41	9.52
		17	1	29.36	14.94	10.43				17	2	29.48	16.3	11.46
		18	1	32.72	14.93	12.07				18	2	27.53	14.13	7.44
		19	1	29.82	14.79	11.26				19	2	28.42	14.02	8.37
		20	1	25.48	11.99	6.93				20	2	30.13	14.93	11.63
	L4	1	1	38.24	16.62	21.98			H4	1	2	32.01	15.86	13.11
		2	1	36.11	15.28	16.32				2	2	39.82	18.78	26.71
		3	1	27.51	13.03	8.89				3	2	35.18	15.64	16.89
		4	1	32.13	14.04	13.03				4	2	28.96	15.21	10.64
		5	1	31.05	15.44	12.24				5	2	31.66	15.96	13.77
		6	1	37.5	17	21.27				6	2	31.3	15.449	11.48
		7	1	28.96	13	9.65				7	2	30.88	15.89	12.36
		8	1	30.7	13.08	11.06				8	2	32.46	16.17	13.2
		9	1	30.98	12.86	11.06				9	2	29.9	14.82	10.05
		10	1	26.12	11.85	7				10	2	29.83	15.71	10.22
		11	1	31.39	13.76	11.72				11	2	26.02	12.81	7.88
		12	1	32.98	15.88	15.02				12	2	30.34	14.47	12.18
		13	1	33.15	15.16	13.59				13	2	29.6	13.43	10.27
		14	1	28.51	12.48	9.12				14	2	28.66	13.9	9.04
		15	1	31.63	14.18	11.67				15	2	33.87	14.62	14.68
		16	1	35.11	15.7	15.28				16	2	32.05	17.14	14.42
		17	1	34.62	15.18	16.34				17	2	31.17	13.69	11.42
		18	1	30.98	15	11.59				18	2	31.76	16.56	13.19
		19	1	30.15	14.26	11.68				19	2	34.58	17.81	18.67
		20	1	30	13.35	11.49				20	2	32.15	15.13	12.36
